# Supplementary material for: Expression of Endometrial Receptivity Markers throughout the Menstrual Cycle in Women with and without Uterine Adenomyosis
Source: J Clin Med. 2024 Aug 24;13(17):5016. doi: 10.3390/jcm13175016 (PMC11395822; doi:10.3390/jcm13175016)
Supplement: Supplementary file 1 [file jcm-13-05016-s001.zip]

Archive with 1 entries (1 files):
- jcm-3121391-supplementary.pdf
